# Supplementary material for: Regulation of Serum Sphingolipids in Andean Children Born and Living at High Altitude (3775 m)
Source: Int J Mol Sci. 2019 Jun 11;20(11):2835. doi: 10.3390/ijms20112835 (PMC6600227; doi:10.3390/ijms20112835)
Supplement: Supplementary file 1 [file ijms-20-02835-s001.zip]

Archive with 3 entries (3 files):
- Supplementary Table 1.png
- Supplementary Table 1.eps
- Supplementary Table 1.pdf
